# Supplementary material for: Assessment of synthetic floral-based attractants and sugar baits to capture male and female Aedes aegypti (Diptera: Culicidae)
Source: Parasit Vectors. 2017 Jan 17;10:32. doi: 10.1186/s13071-016-1946-y (PMC5240245; doi:10.1186/s13071-016-1946-y)
Supplement: Additional file 1: Table S1. — Summary of data collected in the male attraction assay. The information provided includes treatment type, replicate number, tent site (position in the flight cage), number of dead mosquitoes, number of dead mosquitoes with blue abdomens, and the date of data collection. Table S2. The same information was provided as in Additional file 1: Table S1 for the data collected in the nulliparous female attraction assay. Table S3. The same information was provided as in Additional file 1: Table S1 for the data collected in the gravid female attraction assay. Table S4. Summary of data collected in the male (12 ml) choice test, including the number of males collected in the guava-mango and control GATs. Table S5. Summary of data collected in the nulliparous female choice test, including the number of nulliparous females collected in the guava-mango and control GATs. Table S6. Summary of data collected in the gravid female choice test, including the number of gravid females collected in the guava-mango and control GATs. Table S7. Summary of data collected in the male (120 ml) choice test, including the number of males collected in the guava-mango and control GATs. (XLSX 46 kb) [file 13071_2016_1946_MOESM1_ESM.xlsx]

## Sheet: S1
Table S1. Summary of data collected in attraction assay using males
Male Attraction Assay
Treatment	Rep	Site	Number Dead	Number of blue dead	Date
Acetophenone	1	1	0	0	2015-06-29
Guava Mango	1	2	13	9	2015-06-29
Phenylacetaldehyde	1	3	2	0	2015-06-29
GM + phenyl	1	4	1	1	2015-06-29
PLPA	1	5	4	0	2015-06-29
Control	1	6	3	1	2015-06-29
Acetophenone	2	1	0	0	2015-06-30
Guava Mango	2	5	3	1	2015-06-30
Phenylacetaldehyde	2	3	2	0	2015-06-30
GM + phenyl	2	6	1	1	2015-06-30
PLPA	2	2	1	0	2015-06-30
Control	2	4	2	0	2015-06-30
Acetophenone	3	2	1	0	2015-07-01
Guava Mango	3	3	3	2	2015-07-01
Phenylacetaldehyde	3	5	0	0	2015-07-01
GM + phenyl	3	1	0	0	2015-07-01
PLPA	3	6	0	0	2015-07-01
Control	3	4	1	0	2015-07-01
Acetophenone	4	5	0	0	2015-07-21
Guava Mango	4	4	2	1	2015-07-21
Phenylacetaldehyde	4	2	1	0	2015-07-21
GM + phenyl	4	1	0	0	2015-07-21
PLPA	4	3	0	0	2015-07-21
Control	4	6	1	0	2015-07-21
Acetophenone	5	1	1	0	2015-07-22
Guava Mango	5	6	0	0	2015-07-22
Phenylacetaldehyde	5	4	0	0	2015-07-22
GM + phenyl	5	3	0	0	2015-07-22
PLPA	5	2	0	0	2015-07-22
Control	5	5	2	0	2015-07-22

## Sheet: S2
Table S2. Summary of data collected in attraction assay using nulliparous females
Nulliparous Female Attraction Assay
Treatment	Rep	Site	Number Dead	Number of blue dead	Date
Acetophenone	1	6	0	0	2015-07-02
Guava Mango	1	4	0	0	2015-07-02
Phenylacetaldehyde	1	3	0	0	2015-07-02
GM + phenyl	1	1	0	0	2015-07-02
PLPA	1	5	1	0	2015-07-02
Control	1	2	0	0	2015-07-02
Acetophenone	2	2	0	0	2015-07-07
Guava Mango	2	6	0	0	2015-07-07
Phenylacetaldehyde	2	3	0	0	2015-07-07
GM + phenyl	2	4	0	0	2015-07-07
PLPA	2	1	0	0	2015-07-07
Control	2	5	0	0	2015-07-07
Acetophenone	3	5	0	0	2015-07-23
Guava Mango	3	1	0	0	2015-07-23
Phenylacetaldehyde	3	3	0	0	2015-07-23
GM + phenyl	3	2	0	0	2015-07-23
PLPA	3	6	0	0	2015-07-23
Control	3	4	0	0	2015-07-23
Acetophenone	4	6	0	0	2015-07-28
Guava Mango	4	1	1	1	2015-07-28
Phenylacetaldehyde	4	2	0	0	2015-07-28
GM + phenyl	4	3	0	0	2015-07-28
PLPA	4	5	1	0	2015-07-28
Control	4	4	1	0	2015-07-28
Acetophenone	5	3	0	0	2015-08-06
Guava Mango	5	1	0	0	2015-08-06
Phenylacetaldehyde	5	5	0	0	2015-08-06
GM + phenyl	5	2	0	0	2015-08-06
PLPA	5	6	0	0	2015-08-06
Control	5	4	1	1	2015-08-06

## Sheet: S3
Table S3. Summary of data collected in attraction assay using gravid females
Gravid Female Attraction Assay
Treatment	Rep	Site	Number Dead	Number of blue dead	Date
Acetophenone	1	4	1	0	2015-07-08
Guava Mango	1	3	2	0	2015-07-08
Phenylacetaldehyde	1	2	0	0	2015-07-08
GM + phenyl	1	5	0	0	2015-07-08
PLPA	1	6	0	0	2015-07-08
Control	1	1	2	0	2015-07-08
Acetophenone	2	1	1	1	2015-07-09
Guava Mango	2	3	0	0	2015-07-09
Phenylacetaldehyde	2	4	0	0	2015-07-09
GM + phenyl	2	2	0	0	2015-07-09
PLPA	2	6	0	0	2015-07-09
Control	2	5	1	0	2015-07-09
Acetophenone	3	4	2	0	2015-07-14
Guava Mango	3	1	0	0	2015-07-14
Phenylacetaldehyde	3	6	2	0	2015-07-14
GM + phenyl	3	2	0	0	2015-07-14
PLPA	3	3	1	0	2015-07-14
Control	3	5	1	1	2015-07-14
Acetophenone	4	3	0	0	2015-07-29
Guava Mango	4	2	0	0	2015-07-29
Phenylacetaldehyde	4	1	0	0	2015-07-29
GM + phenyl	4	4	0	0	2015-07-29
PLPA	4	6	0	0	2015-07-29
Control	4	5	1	1	2015-07-29
Acetophenone	5	5	2	1	2015-07-30
Guava Mango	5	6	0	0	2015-07-30
Phenylacetaldehyde	5	4	1	0	2015-07-30
GM + phenyl	5	3	0	0	2015-07-30
PLPA	5	1	0	0	2015-07-30
Control	5	2	0	0	2015-07-30

## Sheet: S4
Table S4. Summary of data collected in male (12 ml) choice test
Male (12 ml) Choice Test
Treatment	# males
GM 1	3
control 1	5
GM 2	3
Control 2	3
GM 3	2
Control 3	4
GM 4	2
Control 4	6
GM 5	2
Control 5	12
GM 6	4
Control 6	7
GM 7	4
Control 7	12
GM 8	11
Control 8	7
GM 9	6
Control 9	5
GM 10	2
Control 10	3

## Sheet: S5
Table S5. Summary of data collected in nulliparous female choice test
Nulliparous Female Choice Test
Treatment	# females
GM 1	11
control 1	1
GM 2	0
Control 2	13
GM 3	10
Control 3	2
GM 4	3
Control 4	9
GM 5	5
Control 5	10
GM 6	3
Control 6	4

## Sheet: S6
Table S6. Summary of data collected in gravid female choice test
Gravid Female Choice Test
Treatment	# gravids
Guava Mango 1	4
Control 1	8
Guava Mango 2	13
Control 2	5
Guava Mango 3	5
Control 3	10
Guava Mango 4	8
Control 4	11
Guava Mango 5	11
Control 5	7
Guava Mango 6	5
Control 6	14

## Sheet: S7
Table S7. Summary of data collected in male (120 ml) choice test
Male (120 ml) Choice Test
Treatment	# males
GM 1	3
control 1	4
GM 2	1
Control 2	5
GM 3	10
Control 3	4
GM 4	8
Control 4	5
GM 5	8
Control 5	11
GM 6	13
Control 6	4
